# Supplementary material for: The Use of Diatomite-Based Composites for the Immobilization of Toxic Heavy Metals in Industrial Wastes Using Post-Flotation Sediment as an Example
Source: Materials (Basel). 2024 Dec 17;17(24):6174. doi: 10.3390/ma17246174 (PMC11676275; doi:10.3390/ma17246174)
Supplement: Supplementary file 1 [file materials-17-06174-s001.zip]

Archive with 1 entries (1 files):
- materials-3332499-supplementary.pdf
